# Supplementary material for: Chatbot assistance in precision oncology treatment decision-making
Source: Oncologist. 2025 Oct 12;30(10):oyaf316. doi: 10.1093/oncolo/oyaf316 (PMC12517745; doi:10.1093/oncolo/oyaf316)
Supplement: oyaf316_Supplementary_Data [file oyaf316_supplementary_data.zip]

Archive with 1 entries (1 files):
- Supplemental Information_Scenario Examples.docx
